# Supplementary material for: Isoform-Specific Role of GSK-3 in High Fat Diet Induced Obesity and Glucose Intolerance
Source: Cells. 2022 Feb 5;11(3):559. doi: 10.3390/cells11030559 (PMC8834358; doi:10.3390/cells11030559)
Supplement: Supplementary file 1 [file cells-11-00559-s001.zip]

Archive with 1 entries (1 files):
- cells-1537860-supplementary.pdf
